# Supplementary material for: 4-Sulfamoylanilinium nitrate
Source: Acta Crystallogr Sect E Struct Rep Online. 2011 Sep 30;67(Pt 10):o2788. doi: 10.1107/S1600536811038827 (PMC3201237; doi:10.1107/S1600536811038827)
Supplement: Supplementary file 2 [file e-67-o2788-Isup2.hkl]

# 
# h,k,l, Fc-squared, Fo-squared, sigma(Fo-squared) and status flag 
# 
data_I
_shelx_title ' AK29m in Cc' 
_shelx_refln_list_code          4 
_shelx_F_calc_maximum      178.87 
_exptl_crystal_F_000       488.00 
_reflns_d_resolution_high  0.8409 
 
loop_ 
 _symmetry_equiv_pos_as_xyz 
 'x, y, z' 
 'x, -y, z+1/2' 
 'x+1/2, y+1/2, z' 
 'x+1/2, -y+1/2, z+1/2' 
 
_cell_length_a    14.1489 
_cell_length_b     8.1786 
_cell_length_c     8.6931 
_cell_angle_alpha  90.000 
_cell_angle_beta  107.129 
_cell_angle_gamma  90.000 
 
_shelx_F_squared_multiplier     1.000 
 
loop_ 
 _refln_index_h 
 _refln_index_k 
 _refln_index_l 
 _refln_F_squared_calc 
 _refln_F_squared_meas 
 _refln_F_squared_sigma 
 _refln_observed_status 
   2   0 -10        0.15        1.35      0.60 o 
   4   0 -10      239.76      254.13      7.84 o 
   6   0 -10        4.32        4.81      0.90 o 
   8   0 -10       93.18       97.71      3.76 o 
   3   1 -10       11.82       10.79      0.79 o 
   5   1 -10       33.10       28.68      1.28 o 
   7   1 -10        3.81        5.42      0.64 o 
   4   2 -10       62.90       63.10      1.97 o 
   6   2 -10       71.38       70.09      2.13 o 
  -3   1  -9       30.81       30.84      1.28 o 
  -1   1  -9       34.60       41.08      1.43 o 
   1   1  -9      285.77      298.03      6.08 o 
   3   1  -9       53.93       56.67      1.70 o 
   5   1  -9       46.76       49.08      1.60 o 
   7   1  -9      371.74      377.40      7.59 o 
   9   1  -9       25.22       29.26      1.28 o 
  11   1  -9        4.84        5.95      0.64 o 
  -2   2  -9      214.15      211.83      6.78 o 
   0   2  -9       69.25       77.45      2.13 o 
   2   2  -9       32.67       28.97      1.17 o 
   4   2  -9       44.02       45.16      1.49 o 
   6   2  -9       16.59       17.06      0.90 o 
   8   2  -9       77.69       68.15      2.71 o 
  10   2  -9      388.42      363.04     11.41 o 
  -1   3  -9       93.93       98.16      3.24 o 
   1   3  -9       41.49       34.76      1.96 o 
   3   3  -9       23.24       22.41      1.50 o 
   5   3  -9       22.75       23.53      1.20 o 
   7   3  -9       38.11       44.20      1.54 o 
   9   3  -9       13.45       12.06      0.85 o 
   0   4  -9       22.56       27.44      1.88 o 
   2   4  -9      112.36      115.48      2.82 o 
   4   4  -9       40.21       43.83      1.54 o 
   6   4  -9      171.08      191.08      6.18 o 
   8   4  -9       58.39       65.01      2.86 o 
  -6   0  -8       30.83       27.98      1.65 o 
  -4   0  -8       97.06       97.72      3.46 o 
  -2   0  -8       88.81       89.58      3.31 o 
   0   0  -8      254.04      244.18      7.09 o 
   2   0  -8       16.61       14.59      1.05 o 
   4   0  -8       94.99       87.34      3.31 o 
   6   0  -8      133.23      129.13      4.37 o 
   8   0  -8       95.89       95.47      3.46 o 
  10   0  -8      424.20      409.81     11.64 o 
  12   0  -8      148.65      135.90      4.67 o 
  14   0  -8       65.69       69.38      3.01 o 
  -5   1  -8       20.27       22.34      0.81 o 
  -3   1  -8       83.40       87.00      2.29 o 
  -1   1  -8       10.02       10.30      0.74 o 
   1   1  -8       93.17       89.04      2.24 o 
   3   1  -8       50.05       47.03      1.49 o 
   5   1  -8        1.42        2.35      0.45 o 
   7   1  -8       50.12       47.48      1.49 o 
   9   1  -8      233.95      213.01      4.64 o 
  11   1  -8       23.25       22.28      1.13 o 
  13   1  -8      179.05      165.20      3.94 o 
  -4   2  -8       19.22       21.98      1.01 o 
  -2   2  -8      239.85      250.77      4.56 o 
   0   2  -8       86.08       92.26      1.89 o 
   2   2  -8      206.46      211.26      4.75 o 
   4   2  -8      332.68      336.16      6.78 o 
   6   2  -8       11.53       11.52      0.69 o 
   8   2  -8      460.60      442.24      8.67 o 
  10   2  -8       45.83       45.17      2.18 o 
  12   2  -8       58.77       54.97      1.75 o 
  -5   3  -8       53.78       49.13      1.65 o 
  -3   3  -8       74.49       78.64      2.12 o 
  -1   3  -8       27.74       26.68      1.11 o 
   1   3  -8       68.81       63.83      1.81 o 
   3   3  -8      138.56      142.12      4.08 o 
   5   3  -8       10.60       11.22      0.62 o 
   7   3  -8      296.18      313.45      5.17 o 
   9   3  -8      110.50      114.24      2.77 o 
  11   3  -8       97.54       94.40      2.45 o 
  -2   4  -8        2.00        1.52      0.47 o 
   0   4  -8       67.39       68.85      2.11 o 
   2   4  -8        9.02        9.63      0.69 o 
   4   4  -8      107.73      106.92      2.61 o 
   6   4  -8       61.67       63.88      1.86 o 
   8   4  -8        9.06       10.23      0.74 o 
  10   4  -8       99.35      107.84      2.56 o 
  -1   5  -8      267.16      274.72      5.86 o 
   1   5  -8       34.78       34.20      1.33 o 
   3   5  -8      200.43      212.39      3.65 o 
   5   5  -8      113.98      107.65      2.71 o 
   7   5  -8      249.56      264.40      5.49 o 
   9   5  -8      114.87      109.83      3.24 o 
   2   6  -8       48.18       49.96      1.70 o 
   4   6  -8       61.16       63.45      1.53 o 
   6   6  -8       56.55       58.35      1.48 o 
  -7   1  -7      142.86      139.99      2.81 o 
  -5   1  -7       53.83       49.83      1.24 o 
  -3   1  -7      243.11      226.11      3.77 o 
  -1   1  -7      261.54      279.06      4.41 o 
   1   1  -7      408.22      400.96      6.23 o 
   3   1  -7       66.62       64.50      1.59 o 
   5   1  -7      785.88      808.13     14.97 o 
   7   1  -7      969.49      928.36     17.91 o 
   9   1  -7      259.38      264.47      5.44 o 
  11   1  -7      181.08      173.87      3.89 o 
  13   1  -7      212.69      204.53     10.48 o 
  15   1  -7       24.90       25.38      1.22 o 
  -8   2  -7       11.98       12.72      0.79 o 
  -6   2  -7       26.93       27.01      1.11 o 
  -4   2  -7      460.12      456.50      7.10 o 
  -2   2  -7      806.23      830.49     12.47 o 
   0   2  -7      166.02      166.61      2.87 o 
   2   2  -7       17.35       13.90      0.55 o 
   4   2  -7      150.08      163.09      2.87 o 
   6   2  -7      256.15      245.12      4.04 o 
   8   2  -7      553.11      530.70      8.11 o 
  10   2  -7     1161.90     1148.82     17.16 o 
  12   2  -7       95.47       94.34      2.56 o 
  14   2  -7      214.16      214.47      4.80 o 
  -7   3  -7        9.21        9.33      0.74 o 
  -5   3  -7       96.99      100.78      2.55 o 
  -3   3  -7        1.34        1.65      0.60 o 
  -1   3  -7      144.25      144.65      3.25 o 
   1   3  -7      155.70      159.96      2.73 o 
   3   3  -7       21.98       20.08      0.85 o 
   5   3  -7      174.40      167.67      2.93 o 
   7   3  -7      120.15      115.53      2.17 o 
   9   3  -7        6.84        5.95      0.49 o 
  11   3  -7        7.61        7.50      0.55 o 
  13   3  -7       24.86       24.65      0.89 o 
  -6   4  -7        5.45        5.20      0.58 o 
  -4   4  -7      140.01      140.78      3.25 o 
  -2   4  -7      212.08      204.68      4.37 o 
   0   4  -7      208.72      213.48      4.42 o 
   2   4  -7      136.31      130.96      2.98 o 
   4   4  -7      399.57      384.55      7.59 o 
   6   4  -7       90.64       90.88      2.29 o 
   8   4  -7      239.55      248.35      5.16 o 
  10   4  -7      328.63      330.38      5.43 o 
  12   4  -7       90.31       91.47      1.97 o 
  -5   5  -7       51.54       55.03      1.75 o 
  -3   5  -7       26.51       24.10      1.11 o 
  -1   5  -7      188.49      190.24      4.10 o 
   1   5  -7      184.89      182.55      3.22 o 
   3   5  -7      339.29      344.48      5.49 o 
   5   5  -7      168.39      153.28      3.52 o 
   7   5  -7      432.45      450.77     12.63 o 
   9   5  -7       13.13       12.34      0.74 o 
  11   5  -7       23.52       21.89      1.06 o 
  -2   6  -7       19.73       17.30      0.96 o 
   0   6  -7      132.76      140.17      3.30 o 
   2   6  -7       34.12       32.59      1.02 o 
   4   6  -7      172.25      173.69      3.10 o 
   6   6  -7      123.16      114.59      2.29 o 
   8   6  -7        4.36        4.73      0.46 o 
   1   7  -7       68.81       72.27      2.13 o 
   3   7  -7       56.52       57.68      1.45 o 
   5   7  -7       95.00      100.17      2.61 o 
 -10   0  -6      234.20      221.22      4.69 o 
  -8   0  -6       12.04       10.14      0.69 o 
  -6   0  -6      810.68      833.92     19.85 o 
  -4   0  -6      340.81      339.81      6.46 o 
  -2   0  -6      576.85      572.04     10.52 o 
   0   0  -6     1032.58     1039.75     51.00 o 
   2   0  -6     1245.50     1317.28     23.16 o 
   4   0  -6       57.81       68.05      2.11 o 
   6   0  -6      923.34      911.43     24.30 o 
   8   0  -6      744.90      714.29     18.88 o 
  10   0  -6     1046.11     1075.74     27.34 o 
  12   0  -6      121.81      118.25      3.92 o 
  14   0  -6      122.25      105.88      3.92 o 
  -9   1  -6        4.04        3.47      0.37 o 
  -7   1  -6      265.51      258.54      3.64 o 
  -5   1  -6       83.85       85.72      1.47 o 
  -3   1  -6      417.54      411.29      5.45 o 
  -1   1  -6        8.21        8.42      0.60 o 
   1   1  -6      164.30      178.96      3.51 o 
   3   1  -6      327.00      310.01      4.86 o 
   5   1  -6     1146.35     1129.85     27.60 o 
   7   1  -6      917.62      894.99     13.78 o 
   9   1  -6      321.58      309.92      4.88 o 
  11   1  -6      402.92      394.95      6.25 o 
  13   1  -6       31.86       30.48      1.17 o 
  15   1  -6       19.47       21.21      1.06 o 
  -8   2  -6        4.95        5.73      0.46 o 
  -6   2  -6        3.07        2.84      0.35 o 
  -4   2  -6       97.50      101.75      1.94 o 
  -2   2  -6      408.10      413.54      6.35 o 
   0   2  -6      196.92      204.20      3.40 o 
   2   2  -6      750.00      796.34     11.78 o 
   4   2  -6      239.68      245.21      4.80 o 
   6   2  -6       81.54       72.08      1.45 o 
   8   2  -6      669.09      664.02     10.23 o 
  10   2  -6      379.52      364.31      5.67 o 
  12   2  -6      172.11      160.05      2.90 o 
  14   2  -6       10.42       13.43      0.91 o 
  -9   3  -6      127.39      128.96      3.14 o 
  -7   3  -6      150.98      141.77      4.52 o 
  -5   3  -6      468.60      472.59      9.15 o 
  -3   3  -6      363.41      395.75      7.70 o 
  -1   3  -6      489.92      482.62      7.29 o 
   1   3  -6      340.56      348.41      5.56 o 
   3   3  -6      530.23      514.59      7.85 o 
   5   3  -6      127.34      119.96      3.77 o 
   7   3  -6      669.43      689.37     10.41 o 
   9   3  -6      354.65      352.62      5.61 o 
  11   3  -6      221.74      220.99      3.74 o 
  13   3  -6      152.58      148.17      2.76 o 
  -8   4  -6        1.64        2.41      0.47 o 
  -6   4  -6       61.92       57.57      1.75 o 
  -4   4  -6      313.53      302.44      5.98 o 
  -2   4  -6       74.31       70.47      1.96 o 
   0   4  -6      183.81      174.13      4.17 o 
   2   4  -6      204.76      201.04      4.11 o 
   4   4  -6      230.75      218.51      4.43 o 
   6   4  -6      325.24      309.05      5.00 o 
   8   4  -6       62.07       62.59      1.39 o 
  10   4  -6       24.58       24.78      0.81 o 
  12   4  -6       42.75       41.97      1.13 o 
  14   4  -6       40.66       49.39      1.36 o 
  -7   5  -6       13.55       14.09      0.90 o 
  -5   5  -6       48.59       48.90      3.31 o 
  -3   5  -6      188.98      202.05     10.63 o 
  -1   5  -6      167.67      164.03      3.62 o 
   1   5  -6      264.83      252.93      4.12 o 
   3   5  -6      291.09      282.66      4.87 o 
   5   5  -6       83.23       84.15      3.31 o 
   7   5  -6      597.39      603.79     11.41 o 
   9   5  -6       72.87       73.03      1.97 o 
  11   5  -6      185.25      192.76      3.39 o 
  13   5  -6       52.82       52.55      1.39 o 
  -4   6  -6       60.45       61.21      2.26 o 
  -2   6  -6      149.88      138.28      3.20 o 
   0   6  -6      290.94      306.81      4.97 o 
   2   6  -6       21.51       19.88      0.78 o 
   4   6  -6      582.47      587.70     10.21 o 
   6   6  -6       40.03       36.64      1.04 o 
   8   6  -6       60.02       63.53      2.02 o 
  10   6  -6       87.39       87.82      2.39 o 
  -3   7  -6       26.68       28.31      1.17 o 
  -1   7  -6       67.00       58.03      3.09 o 
   1   7  -6       37.36       36.28      1.07 o 
   3   7  -6       32.87       33.70      1.28 o 
   5   7  -6       45.16       44.24      1.49 o 
   7   7  -6       15.24       15.48      0.98 o 
   9   7  -6        0.22        0.38      0.43 o 
 -11   1  -5       19.75       19.69      0.85 o 
  -9   1  -5      226.97      219.93      3.77 o 
  -7   1  -5      511.18      498.55      6.59 o 
  -5   1  -5       78.36       73.38      1.28 o 
  -3   1  -5      742.71      709.12      9.10 o 
  -1   1  -5     2691.67     2880.56     35.73 o 
   1   1  -5      372.49      354.39      4.56 o 
   3   1  -5     1109.68     1126.92     14.00 o 
   5   1  -5     2442.92     2639.42     51.97 o 
   7   1  -5      378.52      353.61      6.42 o 
   9   1  -5      436.67      429.62      6.58 o 
  11   1  -5      395.98      406.38      8.13 o 
  13   1  -5      185.83      178.22      5.80 o 
  15   1  -5       39.49       41.23      1.96 o 
 -10   2  -5      219.24      218.46      3.77 o 
  -8   2  -5       10.68       10.05      0.74 o 
  -6   2  -5      362.38      358.28      5.64 o 
  -4   2  -5     1316.18     1299.00     19.10 o 
  -2   2  -5      382.40      376.99      4.38 o 
   0   2  -5      448.82      445.00      5.82 o 
   2   2  -5     1083.74     1057.45     15.41 o 
   4   2  -5       39.78       43.50      0.92 o 
   6   2  -5     1257.27     1217.15     17.68 o 
   8   2  -5     1214.86     1221.55     18.05 o 
  10   2  -5      528.50      515.39      7.93 o 
  12   2  -5      172.78      175.42      4.67 o 
  14   2  -5      217.65      222.93      4.69 o 
  16   2  -5       12.14        9.89      0.79 o 
  -9   3  -5       42.84       40.78      1.38 o 
  -7   3  -5      139.07      133.86      3.04 o 
  -5   3  -5      146.98      147.86      3.19 o 
  -3   3  -5      155.64      152.93      2.61 o 
  -1   3  -5      216.95      213.33      2.90 o 
   1   3  -5      478.72      492.69      7.53 o 
   3   3  -5      124.41      114.70      2.40 o 
   5   3  -5      455.26      440.86      6.71 o 
   7   3  -5       45.02       46.82      1.04 o 
   9   3  -5      282.50      289.27      4.65 o 
  11   3  -5       55.26       51.01      2.71 o 
  13   3  -5      151.83      152.00      3.36 o 
  15   3  -5       19.12       22.79      1.06 o 
 -10   4  -5       17.63       17.53      0.96 o 
  -8   4  -5       99.24       98.13      2.50 o 
  -6   4  -5       97.52       91.40      3.61 o 
  -4   4  -5      714.75      706.30     13.05 o 
  -2   4  -5      307.85      312.44      4.88 o 
   0   4  -5     2066.41     2094.83     29.89 o 
   2   4  -5      104.95       95.10      2.58 o 
   4   4  -5      678.92      670.54     10.16 o 
   6   4  -5       36.17       35.81      1.45 o 
   8   4  -5      447.03      464.07      7.11 o 
  10   4  -5      433.36      430.80      8.85 o 
  12   4  -5      587.48      596.49     11.09 o 
  14   4  -5      163.09      183.16      4.10 o 
  -7   5  -5      112.15      106.25      2.66 o 
  -5   5  -5       41.10       38.65      1.33 o 
  -3   5  -5      118.92      116.16      2.66 o 
  -1   5  -5      369.03      362.80      5.85 o 
   1   5  -5      390.01      382.77      5.94 o 
   3   5  -5      987.67      992.29     14.51 o 
   5   5  -5      301.87      307.64      6.15 o 
   7   5  -5      102.42      101.19      2.45 o 
   9   5  -5       99.34       97.30      2.69 o 
  11   5  -5       15.85       14.22      1.05 o 
  13   5  -5       37.89       41.07      1.96 o 
  -6   6  -5        3.49        3.19      0.53 o 
  -4   6  -5      104.89      101.18      3.76 o 
  -2   6  -5       37.53       33.42      0.92 o 
   0   6  -5       42.07       40.23      1.04 o 
   2   6  -5       28.01       26.47      0.81 o 
   4   6  -5      368.60      368.01      7.85 o 
   6   6  -5      256.37      263.71      5.42 o 
   8   6  -5       73.75       73.54      2.02 o 
  10   6  -5      119.18      115.11      3.69 o 
  12   6  -5       22.50       22.26      1.50 o 
  -5   7  -5      162.53      155.75      3.62 o 
  -3   7  -5       66.26       70.63      1.97 o 
  -1   7  -5        4.86        5.11      0.43 o 
   1   7  -5      242.00      239.01      4.96 o 
   3   7  -5      230.47      222.00      4.64 o 
   5   7  -5      174.42      176.65      3.89 o 
   7   7  -5      321.84      325.25      6.57 o 
   9   7  -5      327.91      331.25      6.73 o 
  -2   8  -5       26.69       29.03      1.81 o 
   0   8  -5       38.73       43.61      1.54 o 
   2   8  -5       20.97       21.68      1.01 o 
   4   8  -5       46.03       44.53      1.54 o 
   6   8  -5      108.64      109.65      3.39 o 
 -12   0  -4      175.26      170.90      5.43 o 
 -10   0  -4     1252.31     1214.47     22.10 o 
  -8   0  -4       25.14       27.30      1.05 o 
  -6   0  -4      888.61      801.94     20.16 o 
  -4   0  -4     1000.81     1027.12     18.27 o 
  -2   0  -4     2804.35     3039.24     53.78 o 
   0   0  -4       95.16       88.65      2.41 o 
   2   0  -4    11400.52    10891.72    626.14 o 
   4   0  -4      819.40      881.27     15.80 o 
   6   0  -4       72.67       64.36      1.81 o 
   8   0  -4     2290.58     2449.56     62.23 o 
  10   0  -4      771.48      710.24     17.68 o 
  14   0  -4      112.55      105.73      3.31 o 
  16   0  -4      111.69      127.10      4.07 o 
 -11   1  -4       26.27       28.87      0.89 o 
  -9   1  -4       15.12       19.49      0.83 o 
  -7   1  -4      376.06      352.80      4.73 o 
  -5   1  -4      122.74      127.30      2.83 o 
  -3   1  -4      161.91      194.91      2.34 o 
  -1   1  -4      254.00      242.89      3.19 o 
   1   1  -4     2035.01     2139.89     32.38 o 
   3   1  -4     1260.49     1277.95     16.95 o 
   5   1  -4     1978.70     2101.38     56.58 o 
   7   1  -4     1413.42     1453.34     19.30 o 
   9   1  -4       52.24       52.73      1.22 o 
  11   1  -4      526.21      534.99      9.60 o 
  13   1  -4        0.63        0.83      0.32 o 
  15   1  -4       10.64        9.57      0.64 o 
 -12   2  -4       63.16       67.07      1.72 o 
 -10   2  -4       15.39       16.27      0.85 o 
  -8   2  -4        3.17        3.61      0.60 o 
  -6   2  -4        3.12        2.96      0.31 o 
  -4   2  -4      983.41      947.25     29.28 o 
  -2   2  -4      418.99      406.38      5.33 o 
   0   2  -4     2262.71     2511.18     36.51 o 
   2   2  -4      633.31      682.85     10.02 o 
   4   2  -4      550.04      554.83      8.09 o 
   6   2  -4      457.20      485.73      6.37 o 
   8   2  -4      429.15      400.77      5.95 o 
  10   2  -4      982.68     1008.70     14.61 o 
  12   2  -4      164.25      156.98      4.60 o 
  14   2  -4      299.74      300.67      6.03 o 
  16   2  -4       72.93       75.11      2.86 o 
 -11   3  -4      222.27      224.03      4.79 o 
  -9   3  -4       74.61       72.51      1.92 o 
  -7   3  -4     1840.34     1803.68     32.76 o 
  -5   3  -4      689.08      681.14     10.21 o 
  -3   3  -4     1019.12     1070.58     25.47 o 
  -1   3  -4     1491.11     1479.75     18.80 o 
   1   3  -4      295.66      261.85      4.14 o 
   3   3  -4      253.88      240.44      3.70 o 
   5   3  -4      116.48      117.43      1.97 o 
   7   3  -4     1178.60     1192.17     21.29 o 
   9   3  -4      173.63      158.66      4.68 o 
  11   3  -4      388.50      398.62      7.59 o 
  13   3  -4      120.77      117.02      2.76 o 
  15   3  -4       29.78       30.59      1.22 o 
 -10   4  -4       56.07       53.57      1.70 o 
  -8   4  -4       32.85       36.14      1.22 o 
  -6   4  -4      323.16      314.05      6.14 o 
  -4   4  -4      491.87      482.59      9.05 o 
  -2   4  -4      218.78      192.04      5.69 o 
   0   4  -4      374.08      395.58     10.67 o 
   2   4  -4       81.48       79.23      1.26 o 
   4   4  -4      237.00      233.46      6.53 o 
   6   4  -4      386.54      389.39      5.91 o 
   8   4  -4      152.28      149.55      4.37 o 
  10   4  -4       27.15       24.53      0.96 o 
  12   4  -4       16.65       18.55      0.90 o 
  14   4  -4       92.42       99.18      2.86 o 
  -9   5  -4       57.74       56.45      1.70 o 
  -7   5  -4       35.30       33.20      1.22 o 
  -5   5  -4        0.81        0.75      0.32 o 
  -3   5  -4      616.43      634.69      9.49 o 
  -1   5  -4       54.92       49.52      1.10 o 
   1   5  -4     1114.50     1115.38     16.15 o 
   3   5  -4      214.81      222.52      3.57 o 
   5   5  -4      292.78      293.93      4.89 o 
   7   5  -4      372.47      349.89      9.76 o 
   9   5  -4      800.51      810.70     15.00 o 
  11   5  -4      230.06      215.40      6.49 o 
  13   5  -4      155.51      157.30      4.97 o 
  -8   6  -4       76.95       75.16      2.07 o 
  -6   6  -4      103.80      104.29      2.56 o 
  -4   6  -4      394.52      360.63      7.94 o 
  -2   6  -4      510.40      493.83      7.52 o 
   0   6  -4      766.80      783.34     11.56 o 
   2   6  -4      256.66      255.65      4.13 o 
   4   6  -4      709.36      703.66     12.57 o 
   6   6  -4      173.36      156.36      3.84 o 
   8   6  -4       25.50       26.86      1.50 o 
  10   6  -4       95.58       94.41      2.45 o 
  12   6  -4      210.00      209.99      4.53 o 
  -7   7  -4       32.90       35.69      1.33 o 
  -5   7  -4       13.98       14.74      0.85 o 
  -3   7  -4       24.79       22.75      0.78 o 
  -1   7  -4      302.05      307.00      7.55 o 
   1   7  -4      260.84      255.30      5.18 o 
   3   7  -4      191.43      198.98      4.21 o 
   5   7  -4      154.51      147.69      3.36 o 
   7   7  -4       47.06       41.39      1.38 o 
   9   7  -4       19.04       16.77      0.96 o 
  11   7  -4       17.76       17.08      0.96 o 
  -4   8  -4       60.73       55.23      2.56 o 
  -2   8  -4       72.53       80.22      2.63 o 
   0   8  -4       74.50       71.85      1.97 o 
   2   8  -4       85.24       89.05      3.69 o 
   4   8  -4      186.69      186.01      4.00 o 
   6   8  -4      695.21      688.49     12.87 o 
   8   8  -4      145.21      144.25      3.46 o 
 -13   1  -3      176.93      182.34      3.28 o 
 -11   1  -3      210.01      201.63      3.55 o 
  -9   1  -3      616.48      589.34      8.97 o 
  -7   1  -3      147.70      137.43      2.03 o 
  -5   1  -3      163.97      162.56      2.30 o 
  -3   1  -3      221.67      196.74      2.35 o 
  -1   1  -3     4048.49     4441.92     55.55 o 
   1   1  -3     1409.07     1571.27     19.45 o 
   3   1  -3     6295.56     6758.39    271.47 o 
   5   1  -3     1428.77     1550.41     19.69 o 
   7   1  -3      810.34      780.65     11.55 o 
   9   1  -3     1243.54     1283.65     22.92 o 
  11   1  -3      380.32      386.20      7.17 o 
  13   1  -3      270.86      273.79      5.23 o 
  15   1  -3      134.55      125.30      2.77 o 
 -12   2  -3       24.94       24.37      0.81 o 
 -10   2  -3      447.71      455.52      7.08 o 
  -8   2  -3       87.46       75.59      1.51 o 
  -6   2  -3      421.71      374.23     10.26 o 
  -4   2  -3      448.37      454.79      5.96 o 
  -2   2  -3     1472.36     1482.63     18.30 o 
   0   2  -3      485.75      424.53      7.11 o 
   2   2  -3      169.19      155.83      4.08 o 
   4   2  -3      491.34      449.99      8.85 o 
   6   2  -3     1007.57     1043.54     14.78 o 
   8   2  -3     2052.28     2131.91     31.27 o 
  10   2  -3      531.89      543.08      9.60 o 
  12   2  -3      566.62      573.24     10.45 o 
  14   2  -3      216.77      230.86      4.74 o 
  16   2  -3       70.27       75.33      2.02 o 
 -13   3  -3        3.27        4.85      0.58 o 
 -11   3  -3       56.53       53.05      1.60 o 
  -9   3  -3       92.18       83.16      2.13 o 
  -7   3  -3      138.42      135.06      2.35 o 
  -5   3  -3       60.51       59.17      1.06 o 
  -3   3  -3     2682.84     2956.46     36.86 o 
  -1   3  -3     1182.14     1258.97     15.78 o 
   1   3  -3      345.25      364.77      4.78 o 
   3   3  -3      291.21      277.74      4.26 o 
   5   3  -3      756.66      738.34     13.46 o 
   7   3  -3      226.61      219.66      4.33 o 
   9   3  -3      500.39      487.60      7.32 o 
  11   3  -3      553.48      560.54      8.34 o 
  13   3  -3       24.08       21.21      1.20 o 
  15   3  -3       25.96       29.03      1.65 o 
 -12   4  -3       66.98       74.88      2.13 o 
 -10   4  -3      173.06      184.14      4.00 o 
  -8   4  -3       74.89       65.59      1.75 o 
  -6   4  -3      391.80      377.69      7.12 o 
  -4   4  -3     1450.04     1443.27     20.77 o 
  -2   4  -3      739.28      767.24     11.24 o 
   0   4  -3     3201.73     3288.13     61.53 o 
   2   4  -3       61.13       60.04      1.51 o 
   4   4  -3       29.05       24.68      0.66 o 
   6   4  -3      103.18       77.15      2.71 o 
   8   4  -3      650.18      648.56     11.82 o 
  10   4  -3      680.45      703.31     12.94 o 
  12   4  -3      806.34      842.33     20.98 o 
  14   4  -3      196.19      203.64      4.42 o 
 -11   5  -3       38.12       37.14      1.43 o 
  -9   5  -3       39.17       40.30      1.33 o 
  -7   5  -3      366.42      351.40      6.95 o 
  -5   5  -3      144.84      136.92      4.53 o 
  -3   5  -3      511.70      505.65      7.56 o 
  -1   5  -3       34.09       41.75      0.98 o 
   1   5  -3      265.23      241.68      3.36 o 
   3   5  -3      212.26      198.30      3.19 o 
   5   5  -3      154.33      161.87      3.41 o 
   7   5  -3       66.92       62.99      1.36 o 
   9   5  -3      287.97      286.18      5.61 o 
  11   5  -3       78.34       74.01      2.02 o 
  13   5  -3      111.36      113.52      2.77 o 
 -10   6  -3       66.01       67.58      1.92 o 
  -8   6  -3      117.42      114.39      2.77 o 
  -6   6  -3       14.14       13.11      0.74 o 
  -4   6  -3      122.69      140.50      2.49 o 
  -2   6  -3      238.97      235.85      3.80 o 
   0   6  -3      206.50      204.48      2.92 o 
   2   6  -3     1041.58     1030.96     13.23 o 
   4   6  -3      534.65      513.97      9.49 o 
   6   6  -3       90.46       84.63      2.13 o 
   8   6  -3      277.49      257.99      5.18 o 
  10   6  -3        7.15        5.90      0.58 o 
  12   6  -3       45.77       45.45      1.49 o 
  -7   7  -3      118.58      122.45      2.88 o 
  -5   7  -3      235.17      232.43      3.89 o 
  -3   7  -3      147.75      150.31      3.25 o 
  -1   7  -3      352.20      356.08      5.71 o 
   1   7  -3      264.15      255.22      4.29 o 
   3   7  -3      726.64      708.93     12.73 o 
   5   7  -3      421.75      415.66      7.97 o 
   7   7  -3      303.15      298.18      5.98 o 
   9   7  -3      322.95      327.10      6.51 o 
  11   7  -3       75.19       69.04      2.02 o 
  -6   8  -3       64.64       76.76      3.01 o 
  -4   8  -3      194.46      202.70      4.21 o 
  -2   8  -3       25.17       22.57      0.83 o 
   0   8  -3      127.92      128.37      2.46 o 
   2   8  -3       88.29       83.62      2.18 o 
   4   8  -3       20.32       19.35      1.35 o 
   6   8  -3      217.58      220.84      4.69 o 
   8   8  -3        4.50        3.62      0.53 o 
  -1   9  -3      236.22      272.24      4.71 o 
   1   9  -3       80.31       76.40      2.13 o 
   3   9  -3       21.42       22.49      1.06 o 
   5   9  -3       15.61       16.40      0.96 o 
 -14   0  -2      177.45      179.65      5.58 o 
 -12   0  -2      816.26      778.33     20.53 o 
 -10   0  -2      390.63      361.76      6.84 o 
  -8   0  -2      253.50      244.59      4.86 o 
  -6   0  -2      704.36      811.40     14.36 o 
  -4   0  -2      776.35      736.59     13.04 o 
  -2   0  -2     2062.39     1940.14     34.24 o 
   2   0  -2    11812.55    13275.82    328.20 o 
   6   0  -2     2740.07     3026.25     75.61 o 
   8   0  -2     2345.57     2618.78     48.59 o 
  10   0  -2      663.82      626.03     16.13 o 
  12   0  -2      759.64      727.73     18.56 o 
  14   0  -2      332.11      324.02      8.91 o 
  16   0  -2      102.05      109.77      3.76 o 
 -13   1  -2      113.74      109.34      2.94 o 
 -11   1  -2       18.77       17.57      0.63 o 
  -9   1  -2       87.32       82.61      1.57 o 
  -7   1  -2       88.49       89.34      1.65 o 
  -5   1  -2      562.29      596.29      7.66 o 
  -3   1  -2     1774.22     2022.25     22.46 o 
  -1   1  -2      155.02      134.29      2.01 o 
   1   1  -2     1415.29     1498.42     21.88 o 
   5   1  -2     1833.98     1941.44     34.62 o 
   7   1  -2     1084.53     1119.41     19.87 o 
   9   1  -2      438.95      450.95      8.37 o 
  11   1  -2       52.42       52.68      1.38 o 
  13   1  -2      142.87      142.03      3.09 o 
  15   1  -2       95.88       96.74      4.67 o 
 -14   2  -2       66.87       68.14      1.73 o 
 -12   2  -2      126.69      129.84      2.38 o 
 -10   2  -2       76.04       74.12      1.62 o 
  -8   2  -2       29.44       28.09      0.72 o 
  -6   2  -2      360.80      390.16      5.07 o 
  -4   2  -2      861.23      820.03     10.23 o 
  -2   2  -2     1723.59     1796.50     22.88 o 
   0   2  -2     3921.09     4327.66     61.69 o 
   2   2  -2      649.65      693.50      9.86 o 
   4   2  -2     2256.18     2561.37     46.29 o 
   6   2  -2      366.80      369.89      6.87 o 
   8   2  -2     1257.55     1275.02     31.47 o 
  10   2  -2      822.90      798.55     14.34 o 
  12   2  -2      370.37      364.84      6.84 o 
  14   2  -2      404.39      390.77      8.39 o 
  16   2  -2        2.47        2.20      0.43 o 
 -13   3  -2      206.00      208.65      4.75 o 
 -11   3  -2       63.12       63.66      1.75 o 
  -9   3  -2     1380.74     1388.33     24.11 o 
  -7   3  -2     2247.20     2245.90     32.33 o 
  -5   3  -2      133.64      132.47      1.92 o 
  -3   3  -2     4463.66     5074.38     63.20 o 
  -1   3  -2     1597.33     1865.10     21.57 o 
   1   3  -2     1338.93     1225.57     16.44 o 
   3   3  -2      749.68      717.58     10.44 o 
   5   3  -2     1711.31     1815.40     26.38 o 
   7   3  -2     2331.63     2490.27     89.76 o 
   9   3  -2     1801.86     1806.07     44.52 o 
  11   3  -2     1199.05     1220.59     31.70 o 
  13   3  -2       91.18       88.57      2.18 o 
  15   3  -2       77.70       76.79      2.02 o 
 -12   4  -2       23.84       21.53      0.96 o 
 -10   4  -2      312.35      315.43      6.25 o 
  -8   4  -2      492.67      477.97      9.00 o 
  -6   4  -2      479.18      457.64      6.79 o 
  -4   4  -2      230.04      264.16      4.10 o 
  -2   4  -2      518.89      596.47      7.67 o 
   0   4  -2      148.72      166.01      2.31 o 
   2   4  -2     1175.17     1185.34     15.17 o 
   4   4  -2     1943.42     2006.62     25.79 o 
   6   4  -2     1171.01     1266.11     18.14 o 
   8   4  -2       33.43       28.26      0.90 o 
  10   4  -2       34.74       32.72      3.08 o 
  12   4  -2      452.59      453.64     12.71 o 
  14   4  -2      187.23      182.09      5.58 o 
 -11   5  -2      137.24      138.86      3.25 o 
  -9   5  -2       83.63       83.21      2.13 o 
  -7   5  -2      177.81      170.80      3.57 o 
  -5   5  -2       54.36       50.06      1.86 o 
  -3   5  -2      857.77      847.69     11.05 o 
  -1   5  -2      790.33      817.09     10.44 o 
   1   5  -2     1472.46     1489.66     18.81 o 
   3   5  -2       33.15       30.18      0.61 o 
   5   5  -2      551.71      527.57      6.87 o 
   7   5  -2       23.20       23.17      1.20 o 
   9   5  -2      556.83      567.82     10.35 o 
  11   5  -2      188.08      183.86      3.84 o 
  13   5  -2      363.23      354.08      9.97 o 
 -10   6  -2      134.99      147.93      3.41 o 
  -8   6  -2      151.40      151.52      3.30 o 
  -6   6  -2      146.57      155.15      2.67 o 
  -4   6  -2     1254.75     1185.62     15.14 o 
  -2   6  -2      410.78      392.59      6.25 o 
   0   6  -2      790.90      773.39     11.43 o 
   2   6  -2     1768.39     1743.85     25.90 o 
   4   6  -2       55.76       54.64      1.49 o 
   6   6  -2      669.27      645.71     11.82 o 
   8   6  -2       14.65       15.32      0.79 o 
  10   6  -2      332.64      343.63      6.78 o 
  12   6  -2      112.58      111.44      2.77 o 
  -9   7  -2        9.99       10.33      0.69 o 
  -7   7  -2      131.81      124.50      2.88 o 
  -5   7  -2      135.91      113.25      2.22 o 
  -3   7  -2        1.02        0.66      0.28 o 
  -1   7  -2      160.97      160.29      2.86 o 
   1   7  -2     1175.81     1200.78     17.98 o 
   3   7  -2      109.23      112.73      2.11 o 
   5   7  -2       53.23       49.75      1.49 o 
   7   7  -2       24.77       23.26      1.50 o 
   9   7  -2       79.94       74.67      4.14 o 
  11   7  -2       55.31       53.57      1.70 o 
  -6   8  -2       96.12       91.10      1.99 o 
  -4   8  -2       96.01      105.86      2.52 o 
  -2   8  -2      257.71      255.28      4.28 o 
   0   8  -2      125.61      121.94      2.34 o 
   2   8  -2      215.21      213.24      3.65 o 
   4   8  -2      694.86      683.10     12.45 o 
   6   8  -2      147.68      140.36      3.20 o 
   8   8  -2      157.51      160.93      3.62 o 
  -3   9  -2      165.19      179.43      3.29 o 
  -1   9  -2      130.37      120.62      2.43 o 
   1   9  -2       60.59       61.10      1.50 o 
   3   9  -2      416.60      425.57      8.28 o 
   5   9  -2      167.23      183.94      4.05 o 
 -15   1  -1       84.35       86.84      2.29 o 
 -13   1  -1      135.35      135.59      3.09 o 
 -11   1  -1      328.86      319.85      5.09 o 
  -9   1  -1      733.14      710.30     10.67 o 
  -7   1  -1      588.03      609.48     10.17 o 
  -5   1  -1     2756.42     2944.64     36.15 o 
  -3   1  -1     4293.53     4479.00    104.86 o 
   1   1  -1     2398.95     2763.98     88.00 o 
   5   1  -1      188.41      189.94      4.69 o 
   7   1  -1     2336.30     2410.14     44.35 o 
   9   1  -1     1323.46     1346.16     17.79 o 
  11   1  -1      651.55      607.24      9.26 o 
  13   1  -1      302.33      312.40      5.93 o 
  15   1  -1      194.05      186.27      3.94 o 
 -14   2  -1       93.03       93.72      2.00 o 
 -12   2  -1       88.83       91.27      2.67 o 
 -10   2  -1      277.79      283.07      4.51 o 
  -8   2  -1      208.25      216.50      4.24 o 
  -6   2  -1      390.42      369.92      4.99 o 
  -4   2  -1      122.59      137.03      1.90 o 
  -2   2  -1     2908.33     2951.94     33.50 o 
   0   2  -1    12858.45    10157.34    205.47 o 
   2   2  -1      493.39      396.56      7.10 o 
   4   2  -1     7121.31     6840.29    165.27 o 
   6   2  -1     1527.60     1564.88     43.36 o 
   8   2  -1      279.38      270.28      5.34 o 
  10   2  -1      860.13      863.30     16.21 o 
  12   2  -1      669.98      665.97     12.70 o 
  14   2  -1        1.51        2.49      0.45 o 
  16   2  -1      136.84      142.33      3.30 o 
 -13   3  -1        2.63        2.57      0.43 o 
 -11   3  -1      173.51      175.20      2.96 o 
  -9   3  -1      171.40      166.16      3.83 o 
  -7   3  -1      695.34      704.33      8.93 o 
  -5   3  -1      214.61      211.43      2.58 o 
  -3   3  -1      734.57      787.59      9.01 o 
  -1   3  -1      745.03      753.98      9.62 o 
   1   3  -1     3013.83     3232.61     40.67 o 
   3   3  -1      606.28      632.55      8.16 o 
   5   3  -1     2389.09     2715.87     33.76 o 
   7   3  -1       46.54       48.92      1.81 o 
   9   3  -1      120.39      118.76      3.62 o 
  11   3  -1      731.59      739.29     14.16 o 
  13   3  -1       40.20       42.87      1.43 o 
  15   3  -1       16.98       17.24      0.90 o 
 -14   4  -1       45.84       44.94      1.49 o 
 -12   4  -1      129.11      128.03      2.93 o 
 -10   4  -1      800.69      806.01     14.84 o 
  -8   4  -1      486.58      466.93      6.91 o 
  -6   4  -1     1319.23     1390.33     20.39 o 
  -4   4  -1      425.16      441.35      5.20 o 
  -2   4  -1     2719.62     2822.73     35.69 o 
   0   4  -1      409.25      384.97      5.16 o 
   2   4  -1     2234.33     2233.52     28.21 o 
   4   4  -1      169.80      181.09      2.41 o 
   6   4  -1     1259.08     1289.71     16.20 o 
   8   4  -1      672.62      668.34     12.26 o 
  10   4  -1     1275.00     1309.24     23.14 o 
  12   4  -1      436.86      447.27      8.91 o 
  14   4  -1       67.31       63.97      2.56 o 
 -13   5  -1       45.08       47.26      1.60 o 
 -11   5  -1       39.56       36.86      1.28 o 
  -9   5  -1       20.60       20.88      0.98 o 
  -7   5  -1      794.67      788.40     10.29 o 
  -5   5  -1      180.68      173.35      2.94 o 
  -3   5  -1      694.81      694.40      8.99 o 
  -1   5  -1      387.53      401.33      5.39 o 
   1   5  -1      368.01      337.33      4.48 o 
   3   5  -1      341.22      333.21      4.44 o 
   5   5  -1      199.87      182.96      5.27 o 
   7   5  -1     1064.71     1034.06     18.45 o 
   9   5  -1      399.80      410.39      7.60 o 
  11   5  -1       81.70       71.51      1.92 o 
  13   5  -1      164.85      161.52      3.82 o 
 -12   6  -1       75.36       78.74      2.13 o 
 -10   6  -1      119.44      126.18      2.93 o 
  -8   6  -1       48.23       43.54      0.95 o 
  -6   6  -1       66.80       64.19      1.38 o 
  -4   6  -1       45.50       48.18      1.70 o 
  -2   6  -1      826.40      814.97     12.15 o 
   0   6  -1      194.79      174.81      6.35 o 
   2   6  -1     1022.18     1014.90     15.05 o 
   4   6  -1       15.17       15.22      0.61 o 
   6   6  -1      114.30      111.52      2.56 o 
   8   6  -1      241.59      213.61      4.48 o 
  10   6  -1       18.84       18.60      0.85 o 
  12   6  -1       20.84       19.40      1.35 o 
  -9   7  -1       77.78       86.28      2.18 o 
  -7   7  -1      431.10      434.82      6.81 o 
  -5   7  -1      147.33      150.82      2.71 o 
  -3   7  -1      201.39      198.62      3.33 o 
  -1   7  -1      761.68      760.00     11.51 o 
   1   7  -1      441.42      420.70      6.49 o 
   3   7  -1      437.44      437.07      6.78 o 
   5   7  -1      233.78      237.84      4.91 o 
   7   7  -1      317.44      325.70      6.30 o 
   9   7  -1       53.42       53.81      2.11 o 
  11   7  -1      106.23      115.00      2.82 o 
  -8   8  -1        2.83        2.36      0.50 o 
  -6   8  -1       32.11       32.87      1.86 o 
  -4   8  -1      226.11      222.91      3.79 o 
  -2   8  -1        3.09        3.23      0.55 o 
   0   8  -1      176.01      179.99      3.18 o 
   2   8  -1      130.91      127.38      2.40 o 
   4   8  -1       26.89       28.45      1.06 o 
   6   8  -1      151.61      153.33      3.41 o 
   8   8  -1       12.27       14.72      1.35 o 
  -5   9  -1      140.28      153.39      2.91 o 
  -3   9  -1       28.79       31.21      1.00 o 
  -1   9  -1      149.65      149.24      2.83 o 
   1   9  -1       69.22       68.00      1.62 o 
   3   9  -1       39.47       37.26      1.33 o 
   5   9  -1       27.32       29.27      3.31 o 
 -16   0   0       24.92       26.93      1.65 o 
 -14   0   0      304.59      306.04      8.76 o 
 -12   0   0     1597.90     1582.24     41.10 o 
 -10   0   0      132.02      131.14      3.92 o 
  -8   0   0      623.19      599.01     11.74 o 
  -6   0   0     4135.56     4788.03     67.39 o 
  -4   0   0     6067.73     5138.78    131.57 o 
  -2   0   0      615.47      601.46     28.69 o 
   2   0   0      587.48      584.84     16.09 o 
   4   0   0     6023.89     5281.42    138.07 o 
   6   0   0     4050.09     4560.33    124.87 o 
   8   0   0      660.04      605.20     11.14 o 
  10   0   0      126.89      125.28      2.72 o 
  12   0   0     1620.43     1623.71     40.03 o 
  14   0   0      298.72      305.87      8.61 o 
  16   0   0       27.48       29.33      1.65 o 
 -15   1   0      103.74       93.82      2.45 o 
 -13   1   0       77.89       82.23      2.13 o 
 -11   1   0      105.54       98.76      2.34 o 
  -9   1   0      624.70      662.47     10.19 o 
  -7   1   0      150.25      164.35      2.01 o 
  -5   1   0       53.17       56.55      0.79 o 
  -3   1   0     7068.00     5607.74    105.34 o 
  -1   1   0      183.51      187.68      2.25 o 
   1   1   0      171.97      181.87      4.05 o 
   5   1   0       51.67       53.86      0.98 o 
   7   1   0      157.62      166.20      2.70 o 
   9   1   0      624.77      646.72     10.03 o 
  11   1   0      110.26      103.01      3.62 o 
  13   1   0       80.11       85.71      4.06 o 
  15   1   0      106.57       97.64      5.35 o 
 -14   2   0       47.05       46.60      1.43 o 
 -12   2   0      396.60      399.39      6.26 o 
 -10   2   0      286.65      281.68      6.35 o 
  -8   2   0      293.01      306.65      3.60 o 
  -6   2   0      647.31      614.74      6.43 o 
  -4   2   0      694.42      785.32      9.04 o 
  -2   2   0     2648.84     2963.04     44.36 o 
   0   2   0     2407.87     2337.79     29.68 o 
   2   2   0     2703.89     3079.02     43.75 o 
   4   2   0      712.88      810.61     11.65 o 
   6   2   0      657.89      623.10     11.28 o 
   8   2   0      291.62      304.70      4.85 o 
  10   2   0      290.99      283.32      5.60 o 
  12   2   0      397.69      404.00      7.85 o 
  14   2   0       48.11       46.20      1.49 o 
 -15   3   0       11.57       10.38      1.05 o 
 -13   3   0      152.00      153.41      3.06 o 
 -11   3   0      467.62      459.30      6.93 o 
  -9   3   0     2880.34     3048.74     37.84 o 
  -7   3   0     1071.18     1017.27     11.70 o 
  -5   3   0     1712.50     1845.74     21.11 o 
  -3   3   0    10996.51    10257.84    221.34 o 
  -1   3   0     1256.18     1142.87     15.49 o 
   1   3   0     1251.61     1146.69     14.72 o 
   3   3   0    11110.51    10804.96    253.75 o 
   5   3   0     1712.50     1910.34     27.15 o 
   7   3   0     1077.31     1039.49     15.06 o 
   9   3   0     2869.92     3021.65     52.66 o 
  11   3   0      445.36      431.68      8.65 o 
  13   3   0      156.91      158.02      3.56 o 
 -14   4   0        8.62        8.80      0.64 o 
 -12   4   0      259.77      262.48      5.33 o 
 -10   4   0      409.29      408.83      7.81 o 
  -8   4   0      233.52      226.57      4.07 o 
  -6   4   0      922.34      964.58     11.02 o 
  -4   4   0       68.10       66.09      1.23 o 
  -2   4   0      509.03      591.14      7.56 o 
   0   4   0      973.28      928.13     11.82 o 
   2   4   0      502.06      585.03      7.57 o 
   4   4   0       65.22       64.24      1.01 o 
   6   4   0      929.40      962.69     14.15 o 
   8   4   0      234.60      235.30      4.43 o 
  10   4   0      414.18      416.55      6.44 o 
  12   4   0      261.51      267.05      5.52 o 
  14   4   0        8.20        7.80      0.69 o 
 -13   5   0      213.66      214.22      4.53 o 
 -11   5   0      324.27      340.24      6.62 o 
  -9   5   0       26.31       24.21      0.63 o 
  -7   5   0      264.60      261.15      4.20 o 
  -5   5   0       37.75       35.72      0.71 o 
  -3   5   0       48.65       49.64      0.90 o 
  -1   5   0     1105.11     1104.72     14.17 o 
   1   5   0     1127.56     1121.38     16.35 o 
   3   5   0       54.92       55.32      1.33 o 
   5   5   0       34.78       33.38      0.78 o 
   7   5   0      266.75      251.59      8.46 o 
   9   5   0       25.03       22.34      1.05 o 
  11   5   0      327.09      339.27      6.92 o 
  13   5   0      214.36      214.04      4.72 o 
 -12   6   0       71.48       81.69      2.18 o 
 -10   6   0      379.51      386.95      6.20 o 
  -8   6   0      102.30      105.88      1.72 o 
  -6   6   0      372.90      373.96      5.05 o 
  -4   6   0      777.47      780.68     11.66 o 
  -2   6   0      963.04      916.80     13.45 o 
   0   6   0      853.68      832.39     12.37 o 
   2   6   0      941.18      891.35     13.42 o 
   4   6   0      783.47      780.24     11.65 o 
   6   6   0      374.80      369.22      6.95 o 
   8   6   0       96.10       96.48      2.34 o 
  10   6   0      381.25      376.94      7.32 o 
  12   6   0       72.41       84.56      3.76 o 
 -11   7   0       55.02       62.31      1.95 o 
  -9   7   0       38.34       38.14      1.09 o 
  -7   7   0      282.42      260.83      4.70 o 
  -5   7   0      289.25      271.95      4.43 o 
  -3   7   0      197.95      196.79      3.33 o 
  -1   7   0     1060.80     1051.79     20.65 o 
   1   7   0     1059.68     1069.61     15.73 o 
   3   7   0      198.53      194.22      3.30 o 
   5   7   0      289.17      267.40      5.23 o 
   7   7   0      283.08      256.65      5.12 o 
   9   7   0       38.17       38.97      1.28 o 
  11   7   0       55.01       62.45      2.56 o 
  -8   8   0      212.78      216.90      4.77 o 
  -6   8   0        0.84        1.68      0.33 o 
  -4   8   0      268.92      267.41      4.73 o 
  -2   8   0      113.94      115.77      2.26 o 
   0   8   0        1.00        0.68      0.53 o 
   2   8   0      114.87      114.89      2.76 o 
   4   8   0      270.14      262.08      5.28 o 
   6   8   0        0.45        0.64      0.36 o 
   8   8   0      213.00      218.32      4.58 o 
  -5   9   0      178.25      195.43      6.25 o 
  -3   9   0      171.18      176.36      4.03 o 
  -1   9   0      152.43      158.23      3.67 o 
   1   9   0      149.58      157.72      2.93 o 
   3   9   0      169.18      178.13      3.84 o 
   5   9   0      174.58      188.79      4.16 o 
 -15   1   1      189.39      179.33      4.00 o 
 -13   1   1      295.07      298.33      6.03 o 
 -11   1   1      637.56      619.31     11.58 o 
  -9   1   1     1344.42     1424.96     25.08 o 
  -7   1   1     2374.07     2475.99     25.17 o 
  -5   1   1      172.11      177.27      1.95 o 
  -3   1   1    20168.96    17383.12    422.54 o 
  -1   1   1     2434.01     2730.54     47.64 o 
   1   1   1     4308.24     4070.67    107.93 o 
   3   1   1     4320.58     4579.55     57.72 o 
   5   1   1     2830.16     2861.35     55.22 o 
   7   1   1      559.22      567.65      9.10 o 
   9   1   1      734.47      720.47     11.00 o 
  11   1   1      331.33      323.57      6.40 o 
  13   1   1      139.74      134.13      3.03 o 
  15   1   1       83.43       85.46      2.29 o 
 -16   2   1      134.91      139.13      3.30 o 
 -14   2   1        1.63        3.08      0.43 o 
 -12   2   1      665.99      689.82     12.62 o 
 -10   2   1      859.58      883.50     12.89 o 
  -8   2   1      290.79      286.68      3.08 o 
  -6   2   1     1511.04     1487.53     15.48 o 
  -4   2   1     7190.89     6753.94     75.98 o 
  -2   2   1      471.07      382.80      4.96 o 
   0   2   1    12900.34     9210.35    242.42 o 
   2   2   1     2942.49     3007.26     43.05 o 
   4   2   1      136.48      149.92      2.32 o 
   6   2   1      387.12      364.25      4.86 o 
   8   2   1      222.26      228.35      3.08 o 
  10   2   1      276.18      280.82      5.65 o 
  12   2   1       90.71       92.46      2.34 o 
  14   2   1       92.81       84.16      3.16 o 
 -15   3   1       17.66       17.28      0.90 o 
 -13   3   1       39.64       43.18      1.17 o 
 -11   3   1      733.65      764.77      8.67 o 
  -9   3   1      122.39      121.84      1.48 o 
  -7   3   1       46.20       49.07      0.70 o 
  -5   3   1     2372.85     2651.73     33.71 o 
  -3   3   1      610.66      643.71      8.16 o 
  -1   3   1     2994.53     3239.92     40.75 o 
   1   3   1      754.19      759.41     11.06 o 
   3   3   1      739.52      792.90     11.58 o 
   5   3   1      218.98      214.70      3.31 o 
   7   3   1      690.24      699.05      9.14 o 
   9   3   1      169.10      163.98      2.87 o 
  11   3   1      171.92      165.73      3.77 o 
  13   3   1        2.77        2.75      0.47 o 
 -14   4   1       68.60       67.73      1.86 o 
 -12   4   1      440.28      467.42      8.71 o 
 -10   4   1     1264.26     1312.22     15.00 o 
  -8   4   1      687.37      690.45      8.86 o 
  -6   4   1     1232.84     1263.05     16.20 o 
  -4   4   1      151.66      171.64      4.11 o 
  -2   4   1     2213.40     2245.28     28.18 o 
   0   4   1      435.22      407.17      5.93 o 
   2   4   1     2741.47     2860.71     41.10 o 
   4   4   1      439.86      454.44      6.71 o 
   6   4   1     1336.16     1437.33     20.69 o 
   8   4   1      464.30      447.81      6.93 o 
  10   4   1      803.50      812.13     15.23 o 
  12   4   1      125.11      123.54      3.02 o 
  14   4   1       47.72       46.46      1.59 o 
 -13   5   1      162.66      164.82      4.67 o 
 -11   5   1       86.90       76.61      1.64 o 
  -9   5   1      392.93      405.19      5.49 o 
  -7   5   1     1065.67     1049.52     13.38 o 
  -5   5   1      198.41      192.68      3.12 o 
  -3   5   1      340.95      336.33      4.44 o 
  -1   5   1      371.52      341.91      5.21 o 
   1   5   1      404.36      419.20      6.20 o 
   3   5   1      704.41      698.53     10.36 o 
   5   5   1      184.95      178.52      2.90 o 
   7   5   1      795.60      799.85     11.82 o 
   9   5   1       21.77       23.62      1.05 o 
  11   5   1       36.61       34.02      1.50 o 
  13   5   1       44.44       47.44      1.69 o 
 -12   6   1       19.91       19.44      1.05 o 
 -10   6   1       17.19       16.96      0.57 o 
  -8   6   1      248.33      229.73      3.44 o 
  -6   6   1      117.96      118.40      2.50 o 
  -4   6   1       13.85       14.72      0.67 o 
  -2   6   1     1019.36     1016.57     15.01 o 
   0   6   1      190.30      177.91      2.93 o 
   2   6   1      814.49      814.59     12.09 o 
   4   6   1       46.93       47.48      1.07 o 
   6   6   1       63.33       62.85      1.60 o 
   8   6   1       45.75       41.32      1.28 o 
  10   6   1      120.34      130.25      3.31 o 
  12   6   1       75.91       78.66      2.27 o 
 -11   7   1      107.37      116.25      4.52 o 
  -9   7   1       54.00       53.69      1.69 o 
  -7   7   1      315.22      326.69      6.60 o 
  -5   7   1      239.85      249.15      4.02 o 
  -3   7   1      436.16      430.75      6.74 o 
  -1   7   1      424.51      406.75      6.42 o 
   1   7   1      769.02      768.66     11.45 o 
   3   7   1      194.44      191.37      3.28 o 
   5   7   1      142.88      146.70      2.61 o 
   7   7   1      430.05      430.70      8.13 o 
   9   7   1       80.03       84.90      3.01 o 
  -8   8   1       11.11       11.85      0.83 o 
  -6   8   1      152.32      152.07      3.56 o 
  -4   8   1       27.13       26.81      1.11 o 
  -2   8   1      134.77      129.90      3.02 o 
   0   8   1      175.76      177.55      3.88 o 
   4   8   1      223.02      216.56      3.71 o 
   6   8   1       33.18       34.06      2.78 o 
   8   8   1        3.22        3.13      0.53 o 
  -5   9   1       27.38       27.45      1.28 o 
  -3   9   1       36.82       34.96      1.37 o 
  -1   9   1       67.80       71.37      4.29 o 
   1   9   1      151.40      148.89      3.51 o 
   3   9   1       27.24       28.76      1.22 o 
   5   9   1      139.52      148.97      4.82 o 
 -16   0   2      103.21      111.73      3.91 o 
 -14   0   2      331.89      327.35      9.21 o 
 -12   0   2      739.81      731.23     14.83 o 
 -10   0   2      668.17      641.36     11.51 o 
  -8   0   2     2416.57     2781.40     48.62 o 
  -6   0   2     2795.64     3105.13     54.59 o 
  -4   0   2     7632.23     6550.93    156.94 o 
   0   0   2    31993.52    31373.43    829.20 o 
   2   0   2     2135.50     1944.95     51.57 o 
   4   0   2      747.02      706.64     19.51 o 
   6   0   2      668.80      779.47     21.68 o 
   8   0   2      272.94      265.26      7.41 o 
  10   0   2      393.46      351.34     10.29 o 
  12   0   2      814.35      773.17     14.59 o 
  14   0   2      172.34      172.70      5.58 o 
 -15   1   2       92.60       90.26      2.34 o 
 -13   1   2      142.50      148.84      2.68 o 
 -11   1   2       55.95       59.26      1.80 o 
  -9   1   2      439.72      468.30      5.45 o 
  -7   1   2     1091.03     1141.78     13.99 o 
  -5   1   2     1862.79     2008.93     22.43 o 
  -3   1   2    10843.40    10405.41    347.01 o 
  -1   1   2     1430.38     1514.00     19.21 o 
   1   1   2      148.12      130.21      2.03 o 
   3   1   2     1762.52     2006.14     33.08 o 
   5   1   2      577.83      606.81      9.16 o 
   7   1   2       92.45       94.59      1.74 o 
   9   1   2       87.66       80.49      2.33 o 
  11   1   2       17.09       16.33      0.69 o 
  13   1   2      116.77      111.18      2.76 o 
 -16   2   2        1.88        1.80      0.43 o 
 -14   2   2      406.58      389.51      9.22 o 
 -12   2   2      363.54      365.14      4.89 o 
 -10   2   2      821.00      808.89     12.77 o 
  -8   2   2     1239.50     1265.79     13.09 o 
  -6   2   2      381.80      371.61      4.31 o 
  -4   2   2     2225.09     2647.70     27.15 o 
  -2   2   2      625.11      654.19     13.25 o 
   0   2   2     3915.33     4328.26     64.19 o 
   2   2   2     1766.46     1873.80     23.39 o 
   4   2   2      844.17      805.35     10.47 o 
   6   2   2      365.64      392.04      5.21 o 
   8   2   2       25.53       24.26      0.72 o 
  10   2   2       75.89       75.24      1.56 o 
  12   2   2      126.98      127.51      3.08 o 
  14   2   2       69.81       70.74      2.86 o 
 -15   3   2       74.33       75.93      2.07 o 
 -13   3   2       90.31       92.40      1.80 o 
 -11   3   2     1227.97     1275.09     13.18 o 
  -9   3   2     1787.52     1793.93     20.23 o 
  -7   3   2     2383.07     2489.46     27.89 o 
  -5   3   2     1716.55     1772.04     20.06 o 
  -3   3   2      711.21      690.44     10.58 o 
  -1   3   2     1369.41     1248.95     32.49 o 
   1   3   2     1659.14     1981.53     27.74 o 
   3   3   2     4496.67     5116.33     64.59 o 
   5   3   2      144.53      143.46      2.03 o 
   7   3   2     2252.25     2203.51     33.29 o 
   9   3   2     1350.52     1351.86     20.75 o 
  11   3   2       57.81       59.29      1.80 o 
  13   3   2      202.46      213.36      4.68 o 
 -14   4   2      188.34      186.31      5.73 o 
 -12   4   2      448.76      486.08      6.43 o 
 -10   4   2       35.28       32.53      0.79 o 
  -8   4   2       34.92       28.42      0.74 o 
  -6   4   2     1160.44     1245.29     15.95 o 
  -4   4   2     1957.25     2086.51     33.43 o 
  -2   4   2     1184.62     1206.29     17.48 o 
   0   4   2      145.64      162.72      2.64 o 
   2   4   2      511.52      583.87      8.76 o 
   4   4   2      233.98      269.14      4.12 o 
   6   4   2      473.70      447.96      6.03 o 
   8   4   2      494.37      478.52      7.54 o 
  10   4   2      315.17      320.89      6.49 o 
  12   4   2       23.47       20.48      1.01 o 
 -13   5   2      356.40      364.21      7.41 o 
 -11   5   2      185.04      183.48      3.24 o 
  -9   5   2      554.07      562.61      8.71 o 
  -7   5   2       19.96       21.38      1.14 o 
  -5   5   2      541.51      526.04      7.25 o 
  -3   5   2       27.99       26.71      0.89 o 
  -1   5   2     1451.64     1474.72     21.65 o 
   1   5   2      775.72      799.12     11.93 o 
   3   5   2      870.59      870.77     12.67 o 
   5   5   2       48.43       44.82      0.98 o 
   7   5   2      176.85      169.69      2.53 o 
   9   5   2       87.08       85.77      2.17 o 
  11   5   2      139.40      144.47      3.39 o 
 -12   6   2      111.84      116.93      2.30 o 
 -10   6   2      331.82      357.34      5.71 o 
  -8   6   2       16.73       17.58      0.83 o 
  -6   6   2      668.79      655.66     12.27 o 
  -4   6   2       61.69       61.14      2.33 o 
  -2   6   2     1799.03     1794.28     25.88 o 
   0   6   2      781.03      765.16     13.97 o 
   2   6   2      420.56      406.89      6.14 o 
   4   6   2     1242.08     1164.06     21.51 o 
   6   6   2      148.88      156.47      2.66 o 
   8   6   2      145.88      146.38      4.37 o 
  10   6   2      136.21      150.65      3.54 o 
 -11   7   2       55.12       53.45      1.73 o 
  -9   7   2       79.98       72.54      2.06 o 
  -7   7   2       24.87       22.28      1.01 o 
  -5   7   2       53.36       48.89      1.88 o 
  -3   7   2      109.34      111.48      2.66 o 
  -1   7   2     1177.02     1227.37     22.24 o 
   1   7   2      160.50      159.08      3.45 o 
   3   7   2        1.01        0.60      0.26 o 
   5   7   2      135.53      115.40      2.45 o 
   7   7   2      132.25      123.51      2.38 o 
   9   7   2       10.07       10.46      0.79 o 
  -8   8   2      154.39      160.76      3.77 o 
  -6   8   2      147.92      138.37      3.34 o 
  -4   8   2      684.18      668.69     12.84 o 
  -2   8   2      204.16      201.91      4.46 o 
   0   8   2      123.70      123.02      2.87 o 
   2   8   2      250.65      245.33      5.17 o 
   4   8   2      100.01      106.59      2.55 o 
   6   8   2       99.41       92.30      3.16 o 
  -5   9   2      167.13      183.97      4.25 o 
  -3   9   2      419.26      435.27      8.64 o 
  -1   9   2       59.70       61.96      1.86 o 
   1   9   2      127.55      117.86      2.93 o 
   3   9   2      164.71      176.43      3.99 o 
 -15   1   3      128.42      117.10      2.88 o 
 -13   1   3      262.34      265.72      3.73 o 
 -11   1   3      382.44      385.47      5.12 o 
  -9   1   3     1274.15     1318.55     14.88 o 
  -7   1   3      825.07      803.38     10.16 o 
  -5   1   3     1483.36     1593.77     35.52 o 
  -3   1   3     6245.10     6634.47    205.12 o 
  -1   1   3     1357.44     1530.72     19.72 o 
   1   1   3     4006.24     4503.46     57.62 o 
   3   1   3      227.91      205.00      3.18 o 
   5   1   3      177.20      174.19      3.57 o 
   7   1   3      139.60      132.67      4.22 o 
   9   1   3      619.00      590.76      9.24 o 
  11   1   3      204.17      199.26      3.56 o 
  13   1   3      178.87      185.51      4.20 o 
 -16   2   3       68.38       72.21      2.86 o 
 -14   2   3      227.46      243.98      3.43 o 
 -12   2   3      565.79      571.85      7.45 o 
 -10   2   3      531.63      527.81      6.78 o 
  -8   2   3     2094.01     2217.25     30.46 o 
  -6   2   3      973.30     1005.81     12.98 o 
  -4   2   3      506.97      451.43      5.90 o 
  -2   2   3      154.62      147.86      7.36 o 
   0   2   3      485.40      420.96      4.87 o 
   2   2   3     1437.31     1448.02     18.70 o 
   4   2   3      467.47      473.83      6.11 o 
   6   2   3      411.05      370.44      9.34 o 
   8   2   3       81.11       72.18      1.56 o 
  10   2   3      447.90      459.06      7.35 o 
  12   2   3       25.08       24.99      1.13 o 
 -15   3   3       26.66       29.64      1.17 o 
 -13   3   3       23.90       21.37      0.75 o 
 -11   3   3      550.26      548.86      8.73 o 
  -9   3   3      502.57      488.28      6.61 o 
  -7   3   3      224.98      222.82      2.72 o 
  -5   3   3      748.53      749.37      7.83 o 
  -3   3   3      296.64      280.53      3.76 o 
  -1   3   3      351.66      373.43      6.18 o 
   1   3   3     1178.52     1262.35     16.13 o 
   3   3   3     2692.10     2974.26     37.67 o 
   5   3   3       62.40       60.17      1.19 o 
   7   3   3      135.84      130.07      3.16 o 
   9   3   3       90.73       86.25      1.76 o 
  11   3   3       57.73       54.20      1.69 o 
  13   3   3        3.06        3.88      0.58 o 
 -14   4   3      202.24      214.26      3.57 o 
 -12   4   3      796.42      836.03     12.06 o 
 -10   4   3      681.51      703.42      9.20 o 
  -8   4   3      642.47      647.90      8.44 o 
  -6   4   3      102.09       85.15      2.83 o 
  -4   4   3       30.09       26.78      0.53 o 
  -2   4   3       68.75       66.58      1.27 o 
   0   4   3     3209.01     3345.53     46.78 o 
   2   4   3      752.62      770.96      9.98 o 
   4   4   3     1448.20     1438.21     18.48 o 
   6   4   3      384.50      367.55      8.27 o 
   8   4   3       71.85       67.49      2.86 o 
  10   4   3      169.49      180.53      4.08 o 
  12   4   3       68.75       79.27      2.27 o 
 -13   5   3      110.14      117.54      3.60 o 
 -11   5   3       83.77       82.81      1.70 o 
  -9   5   3      280.41      285.34      5.75 o 
  -7   5   3       71.62       70.11      1.48 o 
  -5   5   3      163.68      174.10      4.28 o 
  -3   5   3      208.31      191.92      3.99 o 
  -1   5   3      271.68      241.50      4.99 o 
   1   5   3       38.58       43.53      0.80 o 
   3   5   3      507.76      503.34      6.68 o 
   5   5   3      138.87      130.85      2.02 o 
   7   5   3      366.89      369.20      5.94 o 
   9   5   3       37.50       38.86      1.43 o 
  11   5   3       36.73       36.15      1.37 o 
 -12   6   3       43.82       44.62      1.20 o 
 -10   6   3        7.47        6.64      0.68 o 
  -8   6   3      280.79      262.04      5.37 o 
  -6   6   3       94.54       90.35      2.18 o 
  -4   6   3      538.72      517.53      9.79 o 
  -2   6   3     1031.20     1019.59     18.87 o 
   0   6   3      204.96      198.33      4.16 o 
   2   6   3      236.48      236.96      3.97 o 
   4   6   3      127.42      143.73      2.60 o 
   6   6   3       15.50       14.69      0.80 o 
   8   6   3      120.57      121.57      7.38 o 
  10   6   3       65.90       69.67      3.61 o 
 -11   7   3       74.05       68.94      2.01 o 
  -9   7   3      322.76      334.68      6.81 o 
  -7   7   3      306.67      309.87      6.23 o 
  -5   7   3      421.16      423.73      8.22 o 
  -3   7   3      715.05      688.28     13.13 o 
  -1   7   3      268.31      260.33      5.22 o 
   1   7   3      346.87      354.15      6.98 o 
   3   7   3      149.09      151.24      2.77 o 
   5   7   3      239.81      241.24      6.51 o 
   7   7   3      119.03      118.68      4.67 o 
  -8   8   3        3.86        3.43      0.53 o 
  -6   8   3      215.97      219.88      4.78 o 
  -4   8   3       21.81       20.65      1.58 o 
  -2   8   3       90.20       85.95      2.23 o 
   0   8   3      127.26      125.48      2.98 o 
   2   8   3       26.72       23.67      1.01 o 
   4   8   3      190.98      198.83      3.80 o 
   6   8   3       65.34       77.36      3.46 o 
  -5   9   3       14.37       15.57      0.96 o 
  -3   9   3       20.64       23.11      1.11 o 
  -1   9   3       81.29       76.66      2.18 o 
   1   9   3      239.35      273.79      5.75 o 
 -16   0   4      113.50      120.17      4.22 o 
 -14   0   4      110.64       98.71      2.39 o 
 -12   0   4        9.31       10.52      0.83 o 
 -10   0   4      754.96      699.02     19.73 o 
  -8   0   4     2342.04     2548.66     68.11 o 
  -6   0   4       69.74       65.87      3.39 o 
  -4   0   4      860.01      892.80     16.11 o 
  -2   0   4    11318.70    10513.14    362.50 o 
   0   0   4       96.16       87.46      1.85 o 
   2   0   4     2793.98     3078.31     61.99 o 
   4   0   4      975.50     1010.33     27.60 o 
   6   0   4      909.10      855.76     22.46 o 
   8   0   4       22.32       23.62      1.50 o 
  10   0   4     1256.31     1245.05     33.34 o 
  12   0   4      172.58      167.95      3.88 o 
 -15   1   4       10.61        9.54      0.50 o 
 -13   1   4        0.99        0.85      0.26 o 
 -11   1   4      533.86      529.86      7.99 o 
  -9   1   4       49.24       50.41      1.10 o 
  -7   1   4     1419.55     1516.84     26.95 o 
  -5   1   4     1957.34     2069.24     26.46 o 
  -3   1   4     1236.22     1232.39     16.03 o 
  -1   1   4     2007.19     2124.33     27.06 o 
   1   1   4      245.33      237.62      3.69 o 
   3   1   4      162.04      194.04      3.20 o 
   5   1   4      126.91      127.91      2.93 o 
   7   1   4      374.74      349.94      7.22 o 
   9   1   4       15.77       17.97      0.75 o 
  11   1   4       24.86       27.42      0.95 o 
 -16   2   4       76.14       72.40      3.01 o 
 -14   2   4      298.38      301.59      4.85 o 
 -12   2   4      159.90      153.98      2.70 o 
 -10   2   4      975.56      992.28     12.82 o 
  -8   2   4      418.49      387.33      8.16 o 
  -6   2   4      473.01      503.87      6.50 o 
  -4   2   4      535.35      533.99      7.09 o 
  -2   2   4      631.11      674.65      8.80 o 
   0   2   4     2248.61     2533.31     28.46 o 
   2   2   4      432.03      422.24      5.50 o 
   4   2   4      968.50      951.11     21.69 o 
   6   2   4        3.43        3.81      0.35 o 
   8   2   4        4.13        2.75      0.47 o 
  10   2   4       13.68       15.35      0.71 o 
  12   2   4       64.97       68.13      2.01 o 
 -15   3   4       26.36       27.73      0.92 o 
 -13   3   4      123.96      121.94      2.23 o 
 -11   3   4      391.72      400.31      5.44 o 
  -9   3   4      167.99      152.38      2.28 o 
  -7   3   4     1200.63     1188.03     23.36 o 
  -5   3   4      108.16      109.68      1.68 o 
  -3   3   4      239.29      227.75      3.21 o 
  -1   3   4      296.73      267.86      3.18 o 
   1   3   4     1500.28     1521.66     19.22 o 
   3   3   4     1022.68     1068.72     22.53 o 
   5   3   4      705.12      688.45     10.57 o 
   7   3   4     1829.55     1860.03     27.68 o 
   9   3   4       70.19       71.74      1.61 o 
  11   3   4      220.64      225.01      4.94 o 
 -14   4   4       92.56       99.65      2.03 o 
 -12   4   4       15.77       19.31      1.06 o 
 -10   4   4       27.51       26.36      0.75 o 
  -8   4   4      150.36      147.95      2.22 o 
  -6   4   4      381.50      374.01     11.73 o 
  -4   4   4      238.45      234.80      3.26 o 
  -2   4   4       81.55       78.35      1.92 o 
   0   4   4      369.66      388.54     11.82 o 
   2   4   4      214.97      194.40      2.98 o 
   4   4   4      487.80      484.54      6.48 o 
   6   4   4      320.99      316.17      6.47 o 
   8   4   4       33.94       37.50      1.85 o 
  10   4   4       56.23       56.85      1.73 o 
 -13   5   4      150.54      157.06      2.52 o 
 -11   5   4      230.28      226.18      3.33 o 
  -9   5   4      792.10      825.57     10.71 o 
  -7   5   4      385.55      370.67      8.64 o 
  -5   5   4      291.12      290.94      5.76 o 
  -3   5   4      211.08      219.59      3.77 o 
  -1   5   4     1110.61     1100.19     19.84 o 
   1   5   4       51.06       47.62      1.43 o 
   3   5   4      616.48      638.59      9.88 o 
   5   5   4        0.67        1.46      0.36 o 
   7   5   4       39.08       39.91      1.36 o 
   9   5   4       55.79       55.62      1.73 o 
 -12   6   4      204.98      211.57      4.68 o 
 -10   6   4      100.14      102.54      3.76 o 
  -8   6   4       23.24       25.06      1.06 o 
  -6   6   4      168.19      152.05      3.41 o 
  -4   6   4      731.24      715.13     13.30 o 
  -2   6   4      263.49      254.68      4.27 o 
   0   6   4      763.16      774.86     11.97 o 
   2   6   4      518.42      496.67      7.84 o 
   4   6   4      387.38      365.23      5.88 o 
   6   6   4      102.24      104.77      2.70 o 
   8   6   4       78.46       74.81      3.31 o 
 -11   7   4       17.70       19.20      1.20 o 
  -9   7   4       19.14       18.99      1.43 o 
  -7   7   4       47.24       42.42      1.43 o 
  -5   7   4      154.42      150.25      3.40 o 
  -3   7   4      191.69      199.61      4.26 o 
  -1   7   4      260.94      265.01      5.97 o 
   1   7   4      302.35      302.31      5.07 o 
   3   7   4       24.85       21.79      0.77 o 
   5   7   4       14.17       13.39      0.90 o 
   7   7   4       33.05       32.80      2.11 o 
  -8   8   4      147.30      148.24      3.56 o 
  -6   8   4      692.73      699.22     13.32 o 
  -4   8   4      180.66      175.88      4.05 o 
  -2   8   4       85.04       87.87      3.99 o 
   0   8   4       70.45       70.07      1.93 o 
   2   8   4       74.60       85.46      1.87 o 
   4   8   4       65.34       63.36      1.95 o 
 -15   1   5       35.15       33.00      1.01 o 
 -13   1   5      176.21      165.96      2.99 o 
 -11   1   5      396.02      426.53      8.17 o 
  -9   1   5      433.12      423.79      7.87 o 
  -7   1   5      393.07      367.64      5.51 o 
  -5   1   5     2449.26     2603.72     33.29 o 
  -3   1   5     1088.87     1097.24     14.24 o 
  -1   1   5      354.35      341.13      5.30 o 
   1   1   5     2664.34     2860.23     52.75 o 
   3   1   5      758.41      709.52     13.74 o 
   5   1   5       86.31       81.77      2.07 o 
   7   1   5      512.07      496.02     10.02 o 
   9   1   5      228.77      225.36      4.96 o 
  11   1   5       19.33       18.17      0.84 o 
 -16   2   5       14.09       12.28      0.69 o 
 -14   2   5      224.77      226.24      3.80 o 
 -12   2   5      167.79      166.29      2.93 o 
 -10   2   5      529.36      521.43      9.49 o 
  -8   2   5     1209.70     1228.80     23.79 o 
  -6   2   5     1226.79     1187.50     17.65 o 
  -4   2   5       35.95       40.78      0.77 o 
  -2   2   5     1073.02     1040.25     13.49 o 
   0   2   5      452.21      457.29      5.95 o 
   2   2   5      392.05      375.07     12.70 o 
   4   2   5     1314.93     1303.88     24.83 o 
   6   2   5      364.28      359.78      5.86 o 
   8   2   5        8.91        8.24      0.55 o 
  10   2   5      219.27      216.08      4.76 o 
 -15   3   5       19.67       24.16      2.08 o 
 -13   3   5      151.63      149.21      2.75 o 
 -11   3   5       53.57       51.08      1.44 o 
  -9   3   5      284.96      289.84      4.65 o 
  -7   3   5       43.43       43.52      1.04 o 
  -5   3   5      461.64      435.41     12.01 o 
  -3   3   5      123.75      112.40      1.75 o 
  -1   3   5      484.04      506.50      7.55 o 
   1   3   5      213.74      209.41      5.26 o 
   3   3   5      158.29      155.52      2.68 o 
   5   3   5      145.30      145.79      2.68 o 
   7   3   5      139.11      133.58      2.54 o 
   9   3   5       42.01       40.25      1.14 o 
 -14   4   5      166.99      187.50      3.28 o 
 -12   4   5      572.55      584.75      8.95 o 
 -10   4   5      438.81      441.73      6.86 o 
  -8   4   5      438.92      454.51      7.13 o 
  -6   4   5       37.12       33.34      1.06 o 
  -4   4   5      690.54      690.21     16.05 o 
  -2   4   5      114.84      103.53      2.56 o 
   0   4   5     2057.17     2065.44     31.08 o 
   2   4   5      312.66      313.42      5.07 o 
   4   4   5      713.05      706.34     13.86 o 
   6   4   5       90.35       92.27     10.01 o 
   8   4   5      102.00      100.47      2.66 o 
  10   4   5       16.35       17.85      0.81 o 
 -13   5   5       37.65       38.54      1.16 o 
 -11   5   5       13.78       11.57      0.54 o 
  -9   5   5       93.53       88.48      1.85 o 
  -7   5   5      108.90      106.17      2.50 o 
  -5   5   5      307.12      308.01      6.08 o 
  -3   5   5      977.16      985.19     17.45 o 
  -1   5   5      398.29      383.72      6.16 o 
   1   5   5      363.37      353.22      5.77 o 
   3   5   5      115.06      111.57      2.82 o 
   5   5   5       42.94       40.46      1.43 o 
   7   5   5      113.61      112.99      2.87 o 
 -12   6   5       21.74       21.68      1.73 o 
 -10   6   5      121.38      121.58      2.87 o 
  -8   6   5       76.41       77.23      3.01 o 
  -6   6   5      263.30      269.34      6.49 o 
  -4   6   5      367.83      364.10      7.20 o 
  -2   6   5       26.54       25.06      0.90 o 
   0   6   5       39.97       38.39      1.04 o 
   2   6   5       36.24       34.56      0.97 o 
   4   6   5      108.12      102.98      2.66 o 
   6   6   5        4.07        3.73      0.58 o 
  -9   7   5      327.49      343.47     10.12 o 
  -7   7   5      326.73      337.17      6.82 o 
  -5   7   5      172.92      178.98      3.94 o 
  -3   7   5      222.96      217.92      4.68 o 
  -1   7   5      246.62      248.10      4.23 o 
   1   7   5        4.10        5.91      0.86 o 
   3   7   5       67.13       69.03      2.07 o 
   5   7   5      164.00      161.70      3.88 o 
  -6   8   5      105.42      107.05      3.24 o 
  -4   8   5       48.15       47.12      2.18 o 
  -2   8   5       21.08       21.50      1.01 o 
   0   8   5       39.16       45.59      1.30 o 
   2   8   5       27.78       32.28      1.03 o 
 -14   0   6      118.88      111.15      3.77 o 
 -12   0   6      116.15      110.56      3.77 o 
 -10   0   6     1035.61     1018.30     26.27 o 
  -8   0   6      742.31      717.76     18.12 o 
  -6   0   6      935.58      947.55     18.35 o 
  -4   0   6       66.81       74.08      2.26 o 
  -2   0   6     1227.54     1285.32     23.59 o 
   0   0   6     1057.64     1074.11     22.37 o 
   2   0   6      587.83      577.53     15.95 o 
   4   0   6      335.01      329.22      9.83 o 
   6   0   6      825.46      836.33     23.12 o 
   8   0   6       14.12       10.68      1.20 o 
  10   0   6      233.13      224.99      7.24 o 
 -15   1   6       19.70       23.87      1.01 o 
 -13   1   6       33.42       31.46      1.11 o 
 -11   1   6      403.55      398.49      7.49 o 
  -9   1   6      318.59      295.91      5.82 o 
  -7   1   6      920.48      897.71     13.26 o 
  -5   1   6     1130.09     1123.49     14.49 o 
  -3   1   6      331.21      311.64      4.23 o 
  -1   1   6      158.56      174.24      2.87 o 
   1   1   6        9.55        9.48      0.90 o 
   3   1   6      420.83      409.82      8.30 o 
   5   1   6       86.86       85.98      2.34 o 
   7   1   6      263.10      250.35      5.60 o 
   9   1   6        4.28        4.44      0.64 o 
 -14   2   6       10.01       12.10      0.79 o 
 -12   2   6      170.45      161.48      3.46 o 
 -10   2   6      371.44      347.23      6.79 o 
  -8   2   6      678.30      692.02     10.20 o 
  -6   2   6       80.64       71.22      1.39 o 
  -4   2   6      247.38      247.73      3.43 o 
  -2   2   6      741.95      785.46     10.30 o 
   0   2   6      196.55      210.27      2.95 o 
   2   2   6      402.13      400.94      8.29 o 
   4   2   6       93.44      103.12      2.61 o 
   6   2   6        3.13        3.65      0.65 o 
   8   2   6        4.24        5.72      0.49 o 
 -13   3   6      151.11      148.99      3.35 o 
 -11   3   6      215.28      211.99      4.48 o 
  -9   3   6      351.32      350.01      9.57 o 
  -7   3   6      677.70      691.45     10.40 o 
  -5   3   6      129.58      122.38      2.20 o 
  -3   3   6      530.29      514.93      8.47 o 
  -1   3   6      352.89      366.59      5.15 o 
   1   3   6      486.60      472.04     13.26 o 
   3   3   6      374.99      406.79      8.23 o 
   5   3   6      476.46      493.91      9.85 o 
   7   3   6      147.55      136.15      3.46 o 
   9   3   6      130.63      131.99      3.46 o 
 -14   4   6       40.05       47.10      1.60 o 
 -12   4   6       42.52       41.34      1.43 o 
 -10   4   6       24.50       24.50      0.81 o 
  -8   4   6       60.68       59.64      1.36 o 
  -6   4   6      324.14      319.24      5.06 o 
  -4   4   6      232.94      216.32      3.63 o 
  -2   4   6      203.56      194.50      3.39 o 
   0   4   6      183.72      177.74      5.67 o 
   2   4   6       74.99       72.52      1.97 o 
   4   4   6      310.55      297.59      6.40 o 
   6   4   6       63.13       60.77      1.91 o 
   8   4   6        1.53        1.64      0.47 o 
 -13   5   6       55.26       54.63      1.70 o 
 -11   5   6      183.12      188.18      3.42 o 
  -9   5   6       73.39       71.84      1.64 o 
  -7   5   6      601.92      611.38      9.35 o 
  -5   5   6       88.84       84.34      2.13 o 
  -3   5   6      285.51      279.21      8.31 o 
  -1   5   6      257.44      253.58      4.26 o 
   1   5   6      168.53      169.98      3.03 o 
   3   5   6      181.27      186.15      4.42 o 
   5   5   6       48.87       49.10      1.65 o 
   7   5   6       13.56       14.44      0.90 o 
 -10   6   6       91.21       92.43      2.39 o 
  -8   6   6       58.38       60.44      1.81 o 
  -6   6   6       38.93       37.62      1.81 o 
  -4   6   6      592.07      597.11     11.29 o 
  -2   6   6       22.49       21.30      0.96 o 
   0   6   6      292.28      306.49      5.16 o 
   2   6   6      150.36      139.86      3.40 o 
   4   6   6       61.20       61.82      1.97 o 
  -9   7   6        0.22       -0.08      0.43 o 
  -7   7   6       15.23       15.67      1.13 o 
  -5   7   6       44.93       44.06      1.49 o 
  -3   7   6       32.77       31.07      1.22 o 
  -1   7   6       37.15       34.43      1.28 o 
   1   7   6       66.96       56.02      2.93 o 
   3   7   6       26.56       28.92      1.33 o 
 -15   1   7       24.34       25.90      1.11 o 
 -13   1   7      208.42      199.98      4.32 o 
 -11   1   7      179.60      177.53      3.73 o 
  -9   1   7      254.82      264.76      5.23 o 
  -7   1   7      991.69      996.94     21.14 o 
  -5   1   7      783.93      805.47     10.52 o 
  -3   1   7       70.42       65.59      1.36 o 
  -1   1   7      410.42      405.67      5.47 o 
   1   1   7      250.19      268.25      5.76 o 
   3   1   7      249.35      226.53      5.02 o 
   5   1   7       58.14       53.14      1.70 o 
   7   1   7      142.44      134.66      3.46 o 
 -14   2   7      215.33      220.76      4.64 o 
 -12   2   7       94.16      101.76      5.95 o 
 -10   2   7     1168.85     1168.32     20.58 o 
  -8   2   7      539.35      521.50      8.07 o 
  -6   2   7      253.05      243.52      3.98 o 
  -4   2   7      159.59      169.97      2.48 o 
  -2   2   7       19.28       15.71      0.50 o 
   0   2   7      169.81      170.88      3.84 o 
   2   2   7      821.37      834.37     16.24 o 
   4   2   7      452.84      452.24      9.31 o 
   6   2   7       27.71       27.04      1.22 o 
   8   2   7       11.77       11.91      0.85 o 
 -13   3   7       23.98       24.08      1.06 o 
 -11   3   7        8.05        7.40      0.64 o 
  -9   3   7        7.00        5.34      0.51 o 
  -7   3   7      117.71      109.72      2.12 o 
  -5   3   7      177.33      168.99      2.90 o 
  -3   3   7       21.45       20.01      1.20 o 
  -1   3   7      153.45      152.77      4.09 o 
   1   3   7      144.91      149.01      3.46 o 
   3   3   7        1.41        1.13      0.43 o 
   5   3   7       95.78       99.98      2.71 o 
   7   3   7        9.55        9.89      0.79 o 
 -12   4   7       86.60       86.04      2.34 o 
 -10   4   7      330.32      332.78      8.74 o 
  -8   4   7      239.90      251.46      4.21 o 
  -6   4   7       91.50       90.44      1.83 o 
  -4   4   7      406.32      398.04      6.16 o 
  -2   4   7      135.69      133.30      2.40 o 
   0   4   7      206.52      213.54      4.74 o 
   2   4   7      211.34      206.88      4.64 o 
   4   4   7      138.21      137.78      3.46 o 
   6   4   7        4.76        4.67      0.64 o 
 -11   5   7       21.55       18.36      0.92 o 
  -9   5   7       15.02       13.80      0.66 o 
  -7   5   7      441.12      451.44      7.12 o 
  -5   5   7      168.99      160.68      3.91 o 
  -3   5   7      337.17      340.40      6.83 o 
  -1   5   7      188.67      190.86      3.33 o 
   1   5   7      182.93      190.19      4.75 o 
   3   5   7       26.42       26.98      1.22 o 
   5   5   7       53.74       58.07      1.96 o 
  -8   6   7        5.13        4.70      0.58 o 
  -6   6   7      125.52      117.07      2.82 o 
  -4   6   7      168.26      166.52      3.83 o 
  -2   6   7       35.69       34.60      1.65 o 
   0   6   7      129.92      141.21      4.29 o 
   2   6   7       18.63       16.03      0.96 o 
  -5   7   7       93.13       97.17      2.61 o 
  -3   7   7       54.17       57.56      1.81 o 
  -1   7   7       68.11       72.36      2.33 o 
 -14   0   8       67.39       74.80      3.01 o 
 -12   0   8      142.28      134.98      4.52 o 
 -10   0   8      427.03      423.44     11.19 o 
  -8   0   8       94.76      100.14      3.31 o 
  -6   0   8      134.89      137.03      6.48 o 
  -4   0   8      100.36       96.41      3.39 o 
  -2   0   8       19.52       18.50      1.20 o 
   0   0   8      253.16      242.22      7.39 o 
   2   0   8       93.71       91.55      3.46 o 
   4   0   8       95.08       97.26      3.76 o 
   6   0   8       32.10       30.39      1.96 o 
 -13   1   8      180.94      178.26      3.89 o 
 -11   1   8       23.35       20.62      0.96 o 
  -9   1   8      233.45      217.09      4.48 o 
  -7   1   8       50.94       48.98      1.61 o 
  -5   1   8        1.79        1.99      0.36 o 
  -3   1   8       48.61       48.18      1.48 o 
  -1   1   8       96.04       92.62      2.34 o 
   1   1   8        9.17        9.93      0.74 o 
   3   1   8       82.89       85.51      2.45 o 
   5   1   8       20.12       21.07      1.06 o 
 -12   2   8       57.35       52.83      1.70 o 
 -10   2   8       45.94       44.78      1.43 o 
  -8   2   8      464.31      441.33      8.35 o 
  -6   2   8       11.83       12.41      0.55 o 
  -4   2   8      335.66      340.80      4.71 o 
  -2   2   8      201.22      209.95      4.75 o 
   0   2   8       88.18       96.33      2.50 o 
   2   2   8      234.90      242.93      5.44 o 
   4   2   8       19.82       21.94      1.11 o 
 -11   3   8       95.39       89.04      2.39 o 
  -9   3   8      108.10      107.37      2.66 o 
  -7   3   8      302.35      318.56      5.91 o 
  -5   3   8       11.71       11.00      0.64 o 
  -3   3   8      137.82      140.96      2.23 o 
  -1   3   8       71.83       68.11      3.54 o 
   1   3   8       25.61       25.75      1.11 o 
   3   3   8       77.00       78.69      2.29 o 
   5   3   8       54.60       51.20      1.75 o 
 -10   4   8      100.77      105.85      2.66 o 
  -8   4   8        9.27       10.10      0.74 o 
  -6   4   8       61.79       63.40      1.53 o 
  -4   4   8      108.84      107.35      2.11 o 
  -2   4   8        8.70       10.55      1.13 o 
   0   4   8       67.05       67.70      2.71 o 
   2   4   8        1.94        1.28      0.53 o 
  -9   5   8      118.51      116.89      3.65 o 
  -7   5   8      247.30      263.24      4.50 o 
  -5   5   8      116.82      112.27      2.20 o 
  -3   5   8      197.97      210.16      4.52 o 
  -1   5   8       33.04       36.06      3.61 o 
   1   5   8      265.64      285.13     11.84 o 
  -6   6   8       55.35       58.18      1.81 o 
  -4   6   8       63.01       63.87      1.86 o 
  -2   6   8       46.33       47.55      2.41 o 
 -11   1   9        4.60        6.40      0.64 o 
  -9   1   9       24.50       28.69      2.11 o 
  -7   1   9      377.22      376.22      7.21 o 
  -5   1   9       46.40       48.18      1.19 o 
  -3   1   9       54.97       59.76      1.70 o 
  -1   1   9      281.98      296.98      6.87 o 
   1   1   9       31.66       36.71      1.43 o 
   3   1   9       31.40       30.93      1.38 o 
 -10   2   9      388.01      372.15      7.26 o 
  -8   2   9       72.94       64.36      3.24 o 
  -6   2   9       15.62       17.02      0.69 o 
  -4   2   9       44.46       43.94      1.16 o 
  -2   2   9       34.04       32.52      2.03 o 
   0   2   9       70.53       78.27      2.24 o 
   2   2   9      215.40      223.50      5.06 o 
  -9   3   9       13.01       11.16      0.83 o 
  -7   3   9       37.95       41.94      1.20 o 
  -5   3   9       22.55       23.59      0.81 o 
  -3   3   9       23.93       25.72      1.50 o 
  -1   3   9       40.70       36.82      1.38 o 
   1   3   9       94.82      103.66      4.59 o 
  -8   4   9       58.55       64.78      1.75 o 
  -6   4   9      170.29      190.05      3.36 o 
  -4   4   9       41.62       47.39      1.54 o 
  -2   4   9      109.87      111.88      4.22 o 
   0   4   9       23.79       28.96      1.28 o 
  -8   0  10       90.91      102.22      3.61 o 
  -6   0  10        3.83        5.11      0.75 o 
  -4   0  10      238.63      262.11      7.84 o 
  -2   0  10        0.05        0.90      0.60 o 
  -7   1  10        3.60        4.68      0.53 o 
  -5   1  10       34.02       29.79      1.65 o 
  -3   1  10       11.13       12.90      2.11 o 
  -6   2  10       72.74       73.11      1.65 o 
  -4   2  10       62.25       62.91      2.71 o 
                                                 
